# Supplementary material for: SPHK/HIF-1α Signaling Pathway Has a Critical Role in Chrysin-Induced Anticancer Activity in Hypoxia-Induced PC-3 Cells
Source: Cells. 2022 Sep 7;11(18):2787. doi: 10.3390/cells11182787 (PMC9496844; doi:10.3390/cells11182787)
Supplement: Supplementary file 1 [file cells-11-02787-s001.zip]

Archive with 1 entries (1 files):
- cells-1808584-supplementary.pdf
